# Supplementary material for: Long-term validation of a reverse transcription loop-mediated isothermal amplification (RT-LAMP) assay for the rapid detection of SARS-CoV-2 from March 2020 to October 2021 in Central Africa, Gabon
Source: PLoS Negl Trop Dis. 2022 Dec 1;16(12):e0010964. doi: 10.1371/journal.pntd.0010964 (PMC9747037; doi:10.1371/journal.pntd.0010964)
Supplement: S1 Table — (XLSX) [file pntd.0010964.s001.xlsx]

## Sheet: Table S1
Table S1		(related to Figure 1)
Number of collected samples and SARS-CoV-2 lineage determination during COVID-19 waves in Gabon
Year		2020										2021
Month		Mar	Apr	May	Jun	Jul	Aug	Sep	Oct	Nov	Dec	Jan	Feb	Mar	Apr	May	Jun	Jul	Aug	Sep	Oct	Nov
Cases in Gabon		21	314	2278	3007	1911	1070	196	171	286	317	1177	3816	5299	3212	1516	485	308	504	4760	4877	1817
Sample number		3	12	21	20	15	18	3	3	1	2	13	110	22	33	18	10	3	1	17	11	-
SARS-CoV-2 lineage	A	0	1	0	0	0	0	0	0	0	0	4	5	0	0	0	0	0	0	0	0	-
	B.1	0	3	2	1	1	0	0	1	0	1	3	10	3	1	2	0	0	0	0	0	-
	B.1.1	2	7	19	19	14	18	3	2	1	0	2	11	1	0	0	0	1	0	0	0	-
	Alpha	0	0	0	0	0	0	0	0	0	1	2	42	12	12	2	0	0	0	0	0	-
	Beta	0	0	0	0	0	0	0	0	0	0	2	9	0	0	0	0	0	0	0	0	-
	Eta	0	0	0	0	0	0	0	0	0	0	0	19	4	1	0	0	0	0	0	0	-
	Gamma	0	0	0	0	0	0	0	0	0	0	0	0	0	1	0	0	0	0	0	0	-
	Delta	0	0	0	0	0	0	0	0	0	0	0	0	0	1	0	0	0	1	17	11	-
	B.1.1.318	0	0	0	0	0	0	0	0	0	0	0	1	2	17	14	10	2	0	0	0	-
	None	1	1	0	0	0	0	0	0	0	0	0	13	0	0	0	0	0	0	0	0	-
