# Supplementary material for: Long-term validation of a reverse transcription loop-mediated isothermal amplification (RT-LAMP) assay for the rapid detection of SARS-CoV-2 from March 2020 to October 2021 in Central Africa, Gabon
Source: PLoS Negl Trop Dis. 2022 Dec 1;16(12):e0010964. doi: 10.1371/journal.pntd.0010964 (PMC9747037; doi:10.1371/journal.pntd.0010964)
Supplement: S2 Table — (XLSX) [file pntd.0010964.s002.xlsx]

## Sheet: Table S2
Table S2		(related to Table 2)
Evaluation of the sensitivity of RT-LAMP assay using viral RNA of SARS-CoV-2 variants
Variant	Copies / Reaction	200000	20000	2000	200	150	100	50	20	2
B.1.1	Tp (min)	5	5.75	6.5	8.75	8.25	9	9.5	11.25	-
		5	5.75	6.5	8.5	9.25	8.75	10	17.25	-
		5	5.75	6.25	7.75	7.75	9.25	8	9.75	-
		5	5.75	6.5	7.5	7.5	7.75	7.75	9	-
		5.25	6	6.75	7.75	7.75	8.75	10	14.75	-
		5.25	6	6.75	7.5	7.25	8	8	8.25	-
	Average	5.08333	5.83333	6.54167	7.95833	7.95833	8.58333	8.875	11.7083	-
	Positivity	6/6	6/6	6/6	6/6	6/6	6/6	6/6	6/6	0/6
Alpha	Tp (min)	5.25	5.75	6.5	7.75	8.25	7.25	8.25	15.5	-
		5.25	5.75	6.75	7.75	7.5	7.5	7.75	10.75	-
		5.25	5.75	6.5	7.5	7	8.5	7.75	10	-
		5.25	5.75	6.5	7.75	7.5	7.5	9.5	8	-
		5.5	6	6.75	9	11.25	12.25	8.25	12	-
		5.25	6	6.5	10.25	9.25	10.5	9.5	13.5	-
	Average	5.29167	5.83333	6.58333	8.33333	8.45833	8.91667	8.5	11.625	-
	Positivity	6/6	6/6	6/6	6/6	6/6	6/6	6/6	6/6	0/6
Beta	Tp (min)	5	5.5	6	7	7	7.25	7.25	9.25	-
		5	5.5	6.25	7.25	7	7.5	7.5	9.25	-
		5.25	5.75	6.25	7.5	7.25	7.75	7.5	14	-
		5.25	5.75	6.5	7	7.25	7.5	8.5	8.5	-
		5.75	6.25	7	8	8	10.25	10.25	7.75	-
		5.5	6.25	7	8	7.25	7.75	9.5	12.5	-
	Average	5.29167	5.83333	6.5	7.45833	7.29167	8	8.41667	10.2083	-
	Positivity	6/6	6/6	6/6	6/6	6/6	6/6	6/6	6/6	0/6
Gamma	Tp (min)	5.25	5.75	6.25	7.5	7	7.25	7.5	8	-
		5	5.75	6.25	7.25	7	7.25	7.25	9	-
		5.25	5.75	6.5	7	6.75	7	7.25	9	-
		5.25	6	6.25	8.5	9	7.75	8	10.75	-
		5.5	6.25	6.75	8.25	8.25	10	8	-	-
		5.5	6.25	7	7.75	8.75	9.25	8.75	-	-
	Average	5.29167	5.95833	6.5	7.70833	7.79167	8.08333	7.79167	9.1875	-
	Positivity	6/6	6/6	6/6	6/6	6/6	6/6	6/6	4/6	0/6
Delta	Tp (min)	5.25	5.75	6.75	7.75	7.75	8.25	8	8.75	-
		5	5.75	6.5	7.75	7.75	9.5	11	9.75	-
		5.25	6	6.75	7.75	8	8.5	7.25	9.5	-
		5.25	6	6.75	7.5	7.75	8.75	8.5	12.75	-
		5.5	6.25	7	8	7	8.5	9	-	-
		5.5	6.25	7	7.75	7.75	8	17.75	10	-
	Average	5.29167	6	6.79167	7.75	7.66667	8.58333	10.25	10.15	-
	Positivity	6/6	6/6	6/6	6/6	6/6	6/6	6/6	5/6	0/6
Kappa	Tp (min)	5.25	6	6.5	7.75	7.75	8.75	9.5	9.25	-
		5.25	5.75	6.75	8.75	8.25	9	8.5	10.75	-
		5.25	5.75	6.75	7.5	7.75	9.75	9	-	-
		5.25	5.75	6.5	8.5	8.25	8.75	9.25	8.75	-
		5.5	6	7	8.5	8.25	7.75	9.25	11.75	-
		5.5	6	7.25	7.75	8.25	9.5	11	-	-
	Average	5.33333	5.875	6.79167	8.125	8.08333	8.91667	9.41667	10.125	-
	Positivity	6/6	6/6	6/6	6/6	6/6	6/6	6/6	4/6	0/6
Lambda	Tp (min)	5.5	6.5	7	8.5	8.25	9.75	11.5	18.25	-
		5.75	6.25	7	8.5	8.25	8.75	13.25	-	-
		5.75	6.5	7	8	8.25	8.25	9.75	-	-
		5.75	6.25	7	8	8.25	8.25	9.5	11	-
		5.75	6.5	7.25	7.75	8	8.25	9	10	-
		5.5	6.25	7.25	8.25	8.75	9.25	11	-	-
	Average	5.66667	6.375	7.08333	8.16667	8.29167	8.75	10.6667	13.0833	-
	Positivity	6/6	6/6	6/6	6/6	6/6	6/6	6/6	3/6	0/6
Mu	Tp (min)	5.25	6	6.5	8.25	7.5	8.5	8.75	13.25	-
		5.25	6	7	7.75	7.75	7.75	9.75	-	-
		5.5	6	6.75	8.5	8.25	8	9	9.75	-
		5.25	6	6.75	7.25	7.75	8.75	15.25	13	-
		5.25	6	6.5	8.25	8.5	7.5	9	-	-
		5.25	6	6.5	8	7.75	13	11.75	13	-
	Average	5.29167	6	6.66667	8	7.91667	8.91667	10.5833	12.25	-
	Positivity	6/6	6/6	6/6	6/6	6/6	6/6	6/6	4/6	0/6
